# Supplementary material for: Hemoxygenase-1 Promotes Head and Neck Cancer Cell Viability
Source: Antioxidants (Basel). 2022 Oct 21;11(10):2077. doi: 10.3390/antiox11102077 (PMC9598840; doi:10.3390/antiox11102077)
Supplement: Supplementary file 1 [file antioxidants-11-02077-s001.zip]

Archive with 1 entries (1 files):
- antioxidants-1928406-supplementary.pdf
